# Supplementary material for: Global Incidence Trend of Early-Onset Obesity-Related and Non-Obesity-Related Cancers
Source: Curr Oncol. 2025 May 31;32(6):324. doi: 10.3390/curroncol32060324 (PMC12191960; doi:10.3390/curroncol32060324)
Supplement: Supplementary file 1 [file curroncol-32-00324-s001.zip]

Archive with 1 entries (1 files):
- curroncol-3656716-supplementary.pdf
